# Supplementary material for: Targeted inactivation and identification of targets of the Gli2a transcription factor in the zebrafish
Source: Biol Open. 2013 Sep 9;2(11):1203–13. doi: 10.1242/bio.20136262 (PMC3828767; doi:10.1242/bio.20136262)
Supplement: Supplementary Material [file supp_bio.20136262_Table_S4.xlsx]

## Sheet: 5s_gli2a_sz150_macs2_sz150_ucsc
PeakID	Chromosome	Peak Start zv9	Peak End zv9	Peak Length	Score	Enrichment	Up: Gene Name Next Gene	Up: Refseq Next Gene	Up: TSS	Up: TES	Up: Strand	Up: Overlap	Up: Distance Peak2Next Gene	Down: Gene Name Next Gene	Down: Refseq Next Gene	Down: TSS	Down: TES	Down: Strand	Down: Overlap	Down: Distance Peak2Next Gene	Next Gene	Distance Next Gene
25560	chr1	17428836	17429041	205	23	5.18	klf3	NM_131859	17356928	17336041	-1	OUTSIDE	-72009	-	-	-	-	-	-	-	NM_131859	-72009
25598	chr1	30685315	30685536	221	43	9.68	gli1	NM_178296	30667486	30744301	1	INTRON	17967	-	-	-	-	-	-	-	NM_178296	17967
25599	chr1	30729424	30729620	196	27	5.07	gli1	NM_178296	30667486	30744301	1	INTRON	62052	-	-	-	-	-	-	-	NM_178296	62052
25609	chr1	35406240	35406404	164	20	7.15	frem3	NM_001137659	35361833	35322782	-1	OUTSIDE	-44513	hhip	NM_001080012	35498197	35543978	1	OUTSIDE	-91851	NM_001137659	-44513
25630	chr1	40467710	40467923	213	33	10.32	ccdc149b	NM_001002710	40426579	40445530	1	OUTSIDE	41261	si:dkey-117m1.3	NM_001145632	40495354	40487641	-1	OUTSIDE	27514	NM_001145632	27514
25631	chr1	40468565	40468747	182	23	6.39	ccdc149b	NM_001002710	40426579	40445530	1	OUTSIDE	42060	si:dkey-117m1.3	NM_001145632	40495354	40487641	-1	OUTSIDE	26715	NM_001145632	26715
25633	chr1	40481011	40481257	246	22	5.69	ccdc149b	NM_001002710	40426579	40445530	1	OUTSIDE	54540	si:dkey-117m1.3	NM_001145632	40495354	40487641	-1	OUTSIDE	14235	NM_001145632	14235
25636	chr1	40852999	40853170	171	24	9.01	-	-	-	-	-	-	-	-	-	-	-	-	-	-	-	-
25658	chr1	47055843	47056091	248	22	9.71	-	-	-	-	-	-	-	cab39l	NM_001007327	47095977	47113973	1	OUTSIDE	-40056	NM_001007327	-40056
25692	chr1	54429315	54429464	149	20	6.82	crfb17	NM_001135979	54409098	54430062	1	EXON	20303	ltv1	NM_001002316	54447381	54432442	-1	OUTSIDE	17980	NM_001002316	17980
25703	chr1	59477336	59477567	231	20	7.51	-	-	-	-	-	-	-	sid4	NM_001034182	59528888	59519106	-1	OUTSIDE	51451	NM_001034182	51451
25710	chr10	23044	23220	176	20	5.56	zgc:162320	NM_001110452	10039	19699	1	OUTSIDE	13082	wu:fj39h09	NR_023334	31601	33605	1	OUTSIDE	-8480	NR_023334	-8480
25806	chr10	29878851	29879052	201	23	7.51	-	-	-	-	-	-	-	picalm	NM_200927	29879176	29966096	1	OUTSIDE	-217	NM_200927	-217
25836	chr10	39988068	39988250	182	21	7.88	mmp13a	NM_201503	39959950	39979811	1	OUTSIDE	28222	zgc:101791	NM_001008623	40016124	39993725	-1	OUTSIDE	27952	NM_001008623	27952
25907	chr11	14672338	14672565	227	27	6.08	-	-	-	-	-	-	-	-	-	-	-	-	-	-	-	-
25950	chr11	27216776	27217189	413	20	7.15	-	-	-	-	-	-	-	ppcs	NM_001045240	27296997	27303108	1	OUTSIDE	-79955	NM_001045240	-79955
26174	chr12	48327090	48327244	154	20	5.63	-	-	-	-	-	-	-	-	-	-	-	-	-	-	-	-
26189	chr13	388824	389013	189	20	5.63	degs1	NM_212700	374023	386569	1	OUTSIDE	14912	nvl	NM_213484	404943	387984	-1	INTRON	16008	NM_212700	14912
26224	chr13	16180260	16180411	151	20	8.34	-	-	-	-	-	-	-	vwc2	NM_001114628	16235652	16199627	-1	OUTSIDE	55309	NM_001114628	55309
26250	chr13	22259676	22260044	368	45	5.07	-	-	-	-	-	-	-	-	-	-	-	-	-	-	-	-
26260	chr13	25817846	25818019	173	21	9.33	LOC560826	NM_001126397	25805193	25793721	-1	OUTSIDE	-12751	ret1	NM_181662	25856646	25808550	-1	EXON	38702	NM_001126397	-12751
26284	chr13	30856498	30856715	217	23	7.51	ppif	NM_001004626	30795800	30799401	1	OUTSIDE	60804	zcchc24	NM_001098388	30869496	30802863	-1	INTRON	12892	NM_001098388	12892
26303	chr13	36223066	36223243	177	22	5	agpat4	NM_212992	36166809	36189709	1	OUTSIDE	56347	si:ch211-67f13.6	NM_001145575	36258062	36263795	1	OUTSIDE	-34906	NM_001145575	-34906
26387	chr14	537190	537350	160	24	5.15	spry1	NM_001122600	534941	536225	1	OUTSIDE	2351	fgf2	NM_212823	563297	566021	1	OUTSIDE	-26005	NM_001122600	2351
26391	chr14	1290010	1290207	197	21	7.88	zgc:153259	NM_001045387	1210348	1201719	-1	OUTSIDE	-79747	il21	NM_001128574	1324234	1314695	-1	OUTSIDE	34139	NM_001128574	34139
26531	chr14	53233351	53233533	182	20	5	-	-	-	-	-	-	-	mfsd7	NM_001020587	53290471	53291137	1	OUTSIDE	-57031	NM_001020587	-57031
26557	chr15	9053193	9053422	229	27	9.65	zgc:101015	NM_001004002	8991664	8949071	-1	OUTSIDE	-61623	rhoub	NM_001017784	9137473	9127422	-1	OUTSIDE	84186	NM_001004002	-61623
26597	chr15	21467302	21467519	217	20	7.51	-	-	-	-	-	-	-	-	-	-	-	-	-	-	-	-
26609	chr15	24232362	24232513	151	20	8.83	gosr1	NM_001017651	24149083	24191203	1	OUTSIDE	83374	mir22a-1	NR_030022	24262027	24261942	-1	OUTSIDE	29570	NR_030022	29570
26673	chr15	42921164	42921326	162	25	5.63	-	-	-	-	-	-	-	zgc:112998	NM_001013556	42925909	42920271	-1	EXON	4655	NM_001013556	4655
26692	chr16	48937	49131	194	23	5.08	sox4b	NM_200901	20931	23972	1	OUTSIDE	28113	-	-	-	-	-	-	-	NM_200901	28113
26787	chr16	35601020	35601176	156	20	5.63	-	-	-	-	-	-	-	-	-	-	-	-	-	-	-	-
26788	chr16	35740933	35741085	152	23	5.23	-	-	-	-	-	-	-	-	-	-	-	-	-	-	-	-
27047	chr18	82488	82681	193	35	7.73	zgc:92612	NM_001012372	16527	15640	-1	OUTSIDE	-66054	trpm7	NM_001030061	114480	151693	1	OUTSIDE	-31899	NM_001030061	-31899
27053	chr18	633572	633724	152	24	5.81	zgc:113258	NM_001014356	607106	617746	1	OUTSIDE	26560	pkm2a	NM_199333	725539	684361	-1	OUTSIDE	91873	NM_001014356	26560
27105	chr18	15977694	15977847	153	21	5.91	cart1	NM_001045074	15905974	15913914	1	OUTSIDE	71800	-	-	-	-	-	-	-	NM_001045074	71800
27169	chr18	35704798	35705044	246	30	11.26	yap1	NM_001139480	35695502	35623601	-1	OUTSIDE	-9416	-	-	-	-	-	-	-	NM_001139480	-9416
27174	chr18	37048060	37048294	234	21	8.76	-	-	-	-	-	-	-	-	-	-	-	-	-	-	-	-
27192	chr18	42530240	42530550	310	23	7.85	cdon	NM_001081628	42530202	42454187	-1	OUTSIDE	-155	-	-	-	-	-	-	-	NM_001081628	-155
27212	chr18	45800357	45800551	194	21	7.17	zgc:77304	NM_199925	45748085	45753767	1	OUTSIDE	52358	-	-	-	-	-	-	-	NM_199925	52358
27274	chr19	10335071	10335253	182	21	5.44	slc2a3	NM_001002643	10333994	10307750	-1	OUTSIDE	-1183	si:dkey-234p10.2	NM_001083091	10413342	10420784	1	OUTSIDE	-78165	NM_001002643	-1183
27325	chr19	30796335	30796532	197	36	12.28	-	-	-	-	-	-	-	-	-	-	-	-	-	-	-	-
27326	chr19	30796747	30796953	206	28	11.88	-	-	-	-	-	-	-	-	-	-	-	-	-	-	-	-
27357	chr19	39533611	39533780	169	20	6.82	-	-	-	-	-	-	-	-	-	-	-	-	-	-	-	-
27406	chr2	986868	987184	316	37	8.33	foxq1l	NM_001083815	897768	895047	-1	OUTSIDE	-89227	irf4a	NM_001122710	1063571	1038215	-1	OUTSIDE	76576	NM_001122710	76576
27434	chr2	10616523	10616689	166	21	7.88	glmna	NM_001007415	10612459	10649203	1	INTRON	4135	cdc7	NM_001007409	10668929	10655336	-1	OUTSIDE	52335	NM_001007415	4135
27490	chr2	29746173	29746417	244	22	6.19	cnpy1	NM_001039497	29710877	29701095	-1	OUTSIDE	-35394	shhb	NM_131199	29770213	29765379	-1	OUTSIDE	23942	NM_131199	23942
27508	chr2	33711457	33711792	335	62	11.64	ptch2	NM_130988	33711139	33688108	-1	OUTSIDE	-465	eif2b3	NM_201074	33789893	33726830	-1	OUTSIDE	78289	NM_130988	-465
27510	chr2	33774513	33774741	228	37	5.21		NM_130988	33711139	33688108	-1	OUTSIDE	-63463	eif2b3	NM_201074	33789893	33726830	-1	INTRON	15291	NM_201074	15291
27511	chr2	33797679	33797891	212	23	6.47	eif2b3	NM_201074	33789893	33726830	-1	OUTSIDE	-7884	klhl20	NM_213001	33829992	33844752	1	OUTSIDE	-32215	NM_201074	-7884
27562	chr2	47841703	47841879	176	23	5.18	cul3a	NM_199691	47804182	47766771	-1	OUTSIDE	-37593	mbnl1	NM_001076634	47841870	47979290	1	OUTSIDE	-95	NM_001076634	-95
27576	chr2	54083031	54083196	165	21	5.91	-	-	-	-	-	-	-	admp	NM_131876	54087723	54071700	-1	INTRON	4599	NM_131876	4599
27876	chr21	21291579	21291792	213	20	5.63	zgc:92417	NM_001003465	21282566	21298424	1	INTRON	9104	skp2	NM_001082837	21309858	21298991	-1	OUTSIDE	18188	NM_001003465	9104
27977	chr22	11254062	11254237	175	20	5.77	atp6ap2	NM_213023	11246898	11233637	-1	OUTSIDE	-7272	bcor	NM_205626	11254303	11310388	1	OUTSIDE	-133	NM_205626	-133
28008	chr22	19859012	19859269	257	20	7.51	si:dkey-78l4.12	NM_001083067	19836524	19837118	1	OUTSIDE	22619	si:dkey-78l4.14	NM_001044873	19871132	19865807	-1	OUTSIDE	11989	NM_001044873	11989
28034	chr22	32938813	32939061	248	20	5.63	-	-	-	-	-	-	-	mxi1	NM_131237	33020249	33048206	1	OUTSIDE	-81292	NM_131237	-81292
28171	chr23	29974087	29974269	182	22	6.19	clstn1	NM_001077784	29910614	29826125	-1	OUTSIDE	-63578	ctnnbip1	NM_131594	29994622	29954461	-1	EXON	20430	NM_131594	20430
28211	chr23	38974041	38974278	237	20	9.38	-	-	-	-	-	-	-	sall4	NM_001080609	39046068	39052622	1	OUTSIDE	-71910	NM_001080609	-71910
28226	chr23	43604307	43604532	225	20	5.63	-	-	-	-	-	-	-	tgm2	NM_001004647	43623090	43639783	1	OUTSIDE	-18704	NM_001004647	-18704
28415	chr25	654271	654444	173	21	9.22	-	-	-	-	-	-	-	zgc:162740	NM_001098393	654474	829991	1	OUTSIDE	-117	NM_001098393	-117
28532	chr3	6750544	6750895	351	20	5.63	-	-	-	-	-	-	-	-	-	-	-	-	-	-	-	-
28557	chr3	15761867	15762103	236	27	10.13	arl5c	NM_200846	15761876	15754357	-1	OUTSIDE	-102	cacnb1	NM_001002652	15847634	15781459	-1	OUTSIDE	85656	NM_200846	-102
28715	chr3	60220255	60220448	193	20	7.51	-	-	-	-	-	-	-	zgc:153165	NM_001045471	60271312	60283302	1	OUTSIDE	-50998	NM_001045471	-50998
28784	chr4	14035548	14035769	221	26	10.55	tspan33	NM_001002617	14022859	14034032	1	OUTSIDE	12806	smo	NM_131027	14036888	14042253	1	OUTSIDE	-1223	NM_131027	-1223
28792	chr4	15213781	15213983	202	21	9.85	atp2b1a	NM_001044757	15189811	15142111	-1	OUTSIDE	-24053	-	-	-	-	-	-	-	NM_001044757	-24053
28831	chr4	27287990	27288161	171	20	5.63	cerk	NM_001105586	27195484	27250429	1	OUTSIDE	92583	-	-	-	-	-	-	-	NM_001105586	92583
28879	chr5	5211306	5211463	157	20	5.36	lmx1b.2	NM_001025168	5120938	5004954	-1	OUTSIDE	-90471	fam125ba	NM_001076606	5211639	5155060	-1	INTRON	230	NM_001076606	230
28929	chr5	23784304	23784477	173	29	5.44	-	-	-	-	-	-	-	asb12a	NM_001126376	23810686	23804470	-1	OUTSIDE	26332	NM_001126376	26332
28930	chr5	24267397	24267592	195	20	6.53	-	-	-	-	-	-	-	rpl36a	NM_173262	24293960	24298104	1	OUTSIDE	-26486	NM_173262	-26486
29003	chr5	42887588	42887820	232	20	7.51	-	-	-	-	-	-	-	npr3	NM_001102673	42926132	42879060	-1	INTRON	38427	NM_001102673	38427
29025	chr5	50068402	50068680	278	29	12.09	mef2cb	NM_001130962	50042936	49966161	-1	OUTSIDE	-25600	-	-	-	-	-	-	-	NM_001130962	-25600
29039	chr5	57360585	57360743	158	21	5.91	zgc:66242	NM_200511	57343340	57361312	1	EXON	17353	fkbp6	NM_001128673	57393459	57398565	1	OUTSIDE	-32766	NM_200511	17353
29123	chr6	4200730	4200888	158	21	5.91	-	-	-	-	-	-	-	-	-	-	-	-	-	-	-	-
29165	chr6	20709784	20709996	212	20	10.01	-	-	-	-	-	-	-	-	-	-	-	-	-	-	-	-
29173	chr6	23536214	23536463	249	28	11.55	-	-	-	-	-	-	-	-	-	-	-	-	-	-	-	-
29228	chr6	38305757	38306013	256	23	6.47	-	-	-	-	-	-	-	-	-	-	-	-	-	-	-	-
29262	chr6	50973849	50974045	196	21	5.91	-	-	-	-	-	-	-	-	-	-	-	-	-	-	-	-
29293	chr6	59558273	59558456	183	21	5.44	caskb	NM_001142376	59516591	59550400	1	OUTSIDE	41797	pl10	NM_130941	59558999	59576602	1	OUTSIDE	-611	NM_130941	-611
29311	chr7	7284069	7284257	188	25	7.82	zgc:154164	NM_001076749	7281732	7281270	-1	OUTSIDE	-2471	zgc:110425	NM_001020746	7293938	7292643	-1	OUTSIDE	9735	NM_001076749	-2471
29335	chr7	12896700	12897077	377	20	7.51	zgc:158350	NM_001080993	12884593	12880712	-1	OUTSIDE	-12246	-	-	-	-	-	-	-	NM_001080993	-12246
29421	chr7	41167232	41167404	172	20	7.51	grpel1	NM_001037384	41144255	41136970	-1	OUTSIDE	-23081	-	-	-	-	-	-	-	NM_001037384	-23081
29445	chr7	50292777	50292926	149	20	7.51	LOC558088	NM_001044854	50263408	50286407	1	OUTSIDE	29440	igf2a	NM_131433	50327488	50333468	1	OUTSIDE	-34640	NM_001044854	29440
29468	chr7	54548091	54548301	210	24	6.21	-	-	-	-	-	-	-	ccnd1	NM_131025	54577321	54584680	1	OUTSIDE	-29117	NM_131025	-29117
29591	chr8	17078572	17078847	275	46	7.67	zgc:114095	NM_001128408	16983853	16944122	-1	OUTSIDE	-94861	calrl2	NM_199713	17111891	17101739	-1	OUTSIDE	33177	NM_199713	33177
29598	chr8	18035827	18036019	192	52	9.76	skia	NM_130935	18035846	17915329	-1	OUTSIDE	-55	-	-	-	-	-	-	-	NM_130935	-55
29644	chr8	30821617	30821815	198	20	6.92	ptch1	-	-	-	-	-	-	-	-	-	-	-	-	-	-	-
29645	chr8	30863779	30863966	187	20	7.51	ptch1	-	-	-	-	-	-	-	-	-	-	-	-	-	-	-
29646	chr8	30913643	30914261	618	34	8.51	ptch1	-	-	-	-	-	-	fancc	NM_001040637	30965339	31004080	1	OUTSIDE	-51341	NM_001040637	-51341
29653	chr8	33867938	33868092	154	24	9.95	-	-	-	-	-	-	-	angptl2	NM_001126478	33883751	33899395	1	OUTSIDE	-15714	NM_001126478	-15714
29711	chr8	53618821	53619023	202	21	9.38	zgc:109953	NM_001034176	53618857	53586445	-1	OUTSIDE	-79	si:ch211-198o12.4	NM_001044335	53627541	53619729	-1	OUTSIDE	8605	NM_001034176	-79
29756	chr9	10370501	10370781	280	22	12.39	hnmt	NM_001003636	10370575	10362980	-1	OUTSIDE	-8	-	-	-	-	-	-	-	NM_001003636	-8
29797	chr9	22194155	22194304	149	20	5.63	hao2	NM_200483	22181663	22197962	1	EXON	12578	pla1a	NM_207056	22248285	22259477	1	OUTSIDE	-54044	NM_200483	12578
29834	chr9	31099789	31099974	185	25	7.04	dcbld2	NM_001080171	31087487	31061231	-1	OUTSIDE	-12388	col8a1a	NM_001142374	31124047	31136086	1	OUTSIDE	-24172	NM_001080171	-12388

## Sheet: 15s_gli2a_sz150_macs2_sz150_ucs
PeakID	Chromosome	Peak Start zv9	Peak End zv9	Peak Length	Score	Enrichment	Up: Gene Name Next Gene	Up: Refseq Next Gene	Up: TSS	Up: TES	Up: Strand	Up: Overlap	Up: Distance Peak2Next Gene	Down: Gene Name Next Gene	Down: Refseq Next Gene	Down: TSS	Down: TES	Down: Strand	Down: Overlap	Down: Distance Peak2Next Gene	Next Gene	Distance Next Gene
20569	chr1	30667326	30667522	196	19	10.82	-	-	-	-	-	-	-	gli1	NM_178296	30667486	30744301	1	OUTSIDE	-34	NM_178296	-34
20570	chr1	30669001	30669178	177	16	7.81	gli1	NM_178296	30667486	30744301	1	INTRON	1591	-	-	-	-	-	-	-	NM_178296	1591
20571	chr1	30685343	30685584	241	52	32.29	gli1	NM_178296	30667486	30744301	1	INTRON	17958	-	-	-	-	-	-	-	NM_178296	17958
20572	chr1	30729368	30729651	283	34	17.42	gli1	NM_178296	30667486	30744301	1	INTRON	62025	-	-	-	-	-	-	-	NM_178296	62025
20587	chr1	35764474	35764644	170	16	11.63	zgc:152968	NM_001077565	35694026	35706511	1	OUTSIDE	70571	-	-	-	-	-	-	-	NM_001077565	70571
20613	chr1	40855165	40855358	193	15	8.54	-	-	-	-	-	-	-	-	-	-	-	-	-	-	-	-
20768	chr10	26301892	26302086	194	16	8.2	-	-	-	-	-	-	-	sod1	NM_131294	26333859	26328826	-1	OUTSIDE	31904	NM_131294	31904
20778	chr10	27847743	27848030	287	27	13.83	-	-	-	-	-	-	-	-	-	-	-	-	-	-	-	-
20784	chr10	29878839	29879010	171	16	7.29	-	-	-	-	-	-	-	picalm	NM_200927	29879176	29966096	1	OUTSIDE	-255	NM_200927	-255
20807	chr10	34111605	34111763	158	19	6.49	-	-	-	-	-	-	-	myl10	NM_001017871	34126653	34134706	1	OUTSIDE	-14952	NM_001017871	-14952
20841	chr10	45559685	45559889	204	21	10.25	crybb1	NM_173231	45529531	45523365	-1	OUTSIDE	-30237	hip1r	NM_001002377	45652568	45638212	-1	OUTSIDE	92800	NM_173231	-30237
20973	chr11	35568549	35568735	186	16	8.2	mapkapk3	NM_001080079	35474621	35427992	-1	OUTSIDE	-94023	inka1a	NM_001079988	35626992	35620647	-1	OUTSIDE	58348	NM_001079988	58348
21105	chr12	26014905	26015131	226	15	5.12	-	-	-	-	-	-	-	-	-	-	-	-	-	-	-	-
21130	chr12	36662900	36663126	226	19	7.21	-	-	-	-	-	-	-	-	-	-	-	-	-	-	-	-
21131	chr12	36727648	36727903	255	22	5.64	-	-	-	-	-	-	-	-	-	-	-	-	-	-	-	-
21162	chr12	45959683	45959838	155	15	5.12	zgc:109985	NM_001020544	45935118	45950671	1	OUTSIDE	24620	mrpl38	NM_212945	45972652	45991572	1	OUTSIDE	-12914	NM_212945	-12914
21256	chr13	18909474	18909628	154	17	8.93	lzts2a	NM_001145606	18884251	18850067	-1	OUTSIDE	-25297	-	-	-	-	-	-	-	NM_001145606	-25297
21269	chr13	22191826	22191975	149	15	6.4	-	-	-	-	-	-	-	-	-	-	-	-	-	-	-	-
21270	chr13	22259737	22260019	282	28	5.74	camk2g	-	-	-	-	-	-	-	-	-	-	-	-	-	-	-
21286	chr13	26586412	26586709	297	21	13.04	-	-	-	-	-	-	-	-	-	-	-	-	-	-	-	-
21290	chr13	27942707	27942856	149	15	5.12	-	-	-	-	-	-	-	zgc:103568	NM_001013529	27992826	28006653	1	OUTSIDE	-50042	NM_001013529	-50042
21328	chr13	37324982	37325159	177	16	8.41	tmx1	NM_001115133	37324965	37335183	1	EXON	103	-	-	-	-	-	-	-	NM_001115133	103
21398	chr13	54020157	54020328	171	17	5.53	zgc:66337	NM_200520	53942871	53935772	-1	OUTSIDE	-77405	vox	NM_131698	54046975	54049199	1	OUTSIDE	-26699	NM_131698	-26699
21514	chr14	30097594	30097783	189	16	5.46	-	-	-	-	-	-	-	-	-	-	-	-	-	-	-	-
21519	chr14	31573641	31573929	288	15	7.32	efemp2	NM_001008587	31573706	31542541	-1	OUTSIDE	-56	fibp	NM_200409	31593693	31583367	-1	OUTSIDE	19931	NM_001008587	-56
21529	chr14	33781391	33781579	188	16	8.2	lnx2b	NM_212940	33773571	33801002	1	INTRON	7916	cdx4	NM_131109	33820188	33816792	-1	OUTSIDE	38701	NM_212940	7916
21644	chr15	9053159	9053471	312	39	26.64	zgc:101015	NM_001004002	8991664	8949071	-1	OUTSIDE	-61659	rhoub	NM_001017784	9137473	9127422	-1	OUTSIDE	84150	NM_001004002	-61659
21661	chr15	13760656	13760823	167	15	5.12	-	-	-	-	-	-	-	dpf1	NM_001030204	13822142	13894612	1	OUTSIDE	-61415	NM_001030204	-61415
21761	chr15	38418544	38418715	171	16	5.46	-	-	-	-	-	-	-	-	-	-	-	-	-	-	-	-
21765	chr15	39464011	39464243	232	17	8.71	fat3	-	-	-	-	-	-	mtnr1ba	NM_131395	39553363	39589904	1	OUTSIDE	-89219	NM_131395	-89219
21788	chr15	44961565	44961811	246	16	5.46	-	-	-	-	-	-	-	-	-	-	-	-	-	-	-	-
21899	chr16	28949205	28949354	149	18	6.15	esrp1	NM_001080576	28927436	28896447	-1	OUTSIDE	-21840	gem	NM_001045849	29017207	29020112	1	OUTSIDE	-67931	NM_001080576	-21840
22062	chr17	10123785	10123985	200	17	8.71	tyro3	NM_131432	10099711	10047820	-1	OUTSIDE	-24192	-	-	-	-	-	-	-	NM_131432	-24192
22069	chr17	11109131	11109280	149	15	5.12	dact1	NM_214731	11022874	11032979	1	OUTSIDE	86323	zgc:73290	NM_212687	11193371	11190576	-1	OUTSIDE	84174	NM_212687	84174
22086	chr17	16653242	16653399	157	18	6.15	zgc:113338	NM_001033743	16596526	16646020	1	OUTSIDE	56797	dio2	NM_212789	16714628	16717991	1	OUTSIDE	-61305	NM_001033743	56797
22145	chr17	31798378	31798574	196	18	8.2	nubpl	NM_001002442	31778156	31785978	1	OUTSIDE	20314	zgc:85800	NM_213295	31878908	31864885	-1	OUTSIDE	80438	NM_001002442	20314
22150	chr17	34383081	34383277	196	22	8.84	mpp5a	NM_194363	34353762	34406644	1	EXON	29377	eif2s1l	NM_199569	34411475	34421363	1	OUTSIDE	-28336	NM_199569	-28336
22181	chr17	42028553	42028710	157	18	10.25	-	-	-	-	-	-	-	zgc:162576	NM_001098390	42107896	42160969	1	OUTSIDE	-79254	NM_001098390	-79254
22246	chr18	82466	82674	208	17	5.05	zgc:92612	NM_001012372	16527	15640	-1	OUTSIDE	-66036	trpm7	NM_001030061	114480	151693	1	OUTSIDE	-31917	NM_001030061	-31917
22314	chr18	14994532	14994751	219	30	19.89	rfx4	NM_205712	14959582	14920187	-1	OUTSIDE	-35075	-	-	-	-	-	-	-	NM_205712	-35075
22334	chr18	17602851	17603034	183	15	6.88	-	-	-	-	-	-	-	si:ch211-212o1.2	NM_001080164	17660055	17719712	1	OUTSIDE	-57123	NM_001080164	-57123
22375	chr18	30667381	30667608	227	36	27.32	-	-	-	-	-	-	-	-	-	-	-	-	-	-	-	-
22414	chr18	42530332	42530512	180	17	6.83	cdon	NM_001081628	42530202	42454187	-1	OUTSIDE	-246	-	-	-	-	-	-	-	NM_001081628	-246
22471	chr19	1245511	1245740	229	18	6.15	-	-	-	-	-	-	-	scrt1a	NM_001113601	1245790	1247612	1	OUTSIDE	-158	NM_001113601	-158
22565	chr19	26444515	26444680	165	15	5.69	-	-	-	-	-	-	-	-	-	-	-	-	-	-	-	-
22578	chr19	30796365	30796552	187	18	8.48	arid1a	-	-	-	-	-	-	-	-	-	-	-	-	-	-	-
22579	chr19	30796749	30796971	222	15	7.48	arid1a	-	-	-	-	-	-	-	-	-	-	-	-	-	-	-
22621	chr19	41209365	41209543	178	19	6.83	grn2	NM_212756	41159444	41156806	-1	OUTSIDE	-50004	si:ch211-234f14.1	NM_001144053	41211024	41284630	1	OUTSIDE	-1576	NM_001144053	-1576
22655	chr19	49524061	49524220	159	16	9.94	c1orf109	NM_173269	49504055	49508193	1	OUTSIDE	20077	-	-	-	-	-	-	-	NM_173269	20077
22664	chr2	593257	593429	172	24	6.15	-	-	-	-	-	-	-	-	-	-	-	-	-	-	-	-
22667	chr2	986883	987156	273	50	12.81	foxq1l	NM_001083815	897768	895047	-1	OUTSIDE	-89266	irf4a	NM_001122710	1063571	1038215	-1	OUTSIDE	76537	NM_001122710	76537
22711	chr2	10791425	10791624	199	32	8.2	mrpl37	NM_001082855	10705344	10723073	1	OUTSIDE	86154	ssbp3a	NM_001130643	10818544	10726557	-1	INTRON	27046	NM_001130643	27046
22765	chr2	28270146	28270326	180	21	5.38	-	-	-	-	-	-	-	-	-	-	-	-	-	-	-	-
22783	chr2	33668104	33668303	199	21	8.97	si:ch211-61f14.1	NM_001114593	33644835	33667847	1	OUTSIDE	23375	ptch2	NM_130988	33711139	33688108	-1	OUTSIDE	42929	NM_001114593	23375
22784	chr2	33703000	33703149	149	16	5.46	si:ch211-61f14.1	NM_001114593	33644835	33667847	1	OUTSIDE	58226	ptch2	NM_130988	33711139	33688108	-1	INTRON	8078	NM_130988	8078
22786	chr2	33708572	33708834	262	32	8.2	si:ch211-61f14.1	NM_001114593	33644835	33667847	1	OUTSIDE	63871	ptch2	NM_130988	33711139	33688108	-1	INTRON	2433	NM_130988	2433
22787	chr2	33711445	33711739	294	87	44.57	ptch2	NM_130988	33711139	33688108	-1	OUTSIDE	-469	eif2b3	NM_201074	33789893	33726830	-1	OUTSIDE	78285	NM_130988	-469
22788	chr2	33714844	33715135	291	28	9.11	ptch2	NM_130988	33711139	33688108	-1	OUTSIDE	-3851	eif2b3	NM_201074	33789893	33726830	-1	OUTSIDE	74903	NM_130988	-3851
22789	chr2	33734426	33734647	221	16	7.81		NM_130988	33711139	33688108	-1	OUTSIDE	-23412	eif2b3	NM_201074	33789893	33726830	-1	INTRON	55342	NM_130988	-23412
22791	chr2	33774478	33774779	301	58	19.81		NM_130988	33711139	33688108	-1	OUTSIDE	-63491	eif2b3	NM_201074	33789893	33726830	-1	INTRON	15263	NM_201074	15263
22792	chr2	33797636	33797960	324	20	5.12	eif2b3	NM_201074	33789893	33726830	-1	OUTSIDE	-7945	klhl20	NM_213001	33829992	33844752	1	OUTSIDE	-32154	NM_201074	-7945
22799	chr2	35612115	35612324	209	21	10.25	lamc1	NM_173277	35601433	35699928	1	INTRON	10761	-	-	-	-	-	-	-	NM_173277	10761
22932	chr20	11292175	11292356	181	15	9.31	sc:d0374	NM_001100043	11288329	11286341	-1	OUTSIDE	-3896	-	-	-	-	-	-	-	NM_001100043	-3896
22963	chr20	21922596	21922864	268	16	13.66	-	-	-	-	-	-	-	daam1b	NM_001030136	21982203	21888229	-1	INTRON	59486	NM_001030136	59486
22982	chr20	26648034	26648277	243	24	16.39	si:dkey-25e12.3	NM_001025555	26580817	26573296	-1	OUTSIDE	-67344	exoc2	NM_200604	26653576	26602177	-1	INTRON	5415	NM_200604	5415
22990	chr20	28667748	28667946	198	21	5.38	rgs6	NM_001035263	28664753	28537849	-1	OUTSIDE	-3112	sipa1l1	NM_001030169	28724028	28678507	-1	OUTSIDE	56163	NM_001035263	-3112
23042	chr20	42030625	42030878	253	16	15.8	si:dkeyp-114g9.1	NM_001044332	42024603	41999044	-1	OUTSIDE	-6137	-	-	-	-	-	-	-	NM_001044332	-6137
23077	chr20	51185133	51185359	226	17	8.71	gphn2	NM_001172400	51184204	51332962	1	INTRON	1013	-	-	-	-	-	-	-	NM_001172400	1013
23158	chr21	12285181	12285415	234	15	7.68	-	-	-	-	-	-	-	-	-	-	-	-	-	-	-	-
23169	chr21	16359487	16359696	209	16	5.46	-	-	-	-	-	-	-	rxraa	NM_001161551	16392099	16456393	1	OUTSIDE	-32528	NM_001161551	-32528
23199	chr21	24694098	24694265	167	15	7.32	sms	NM_131756	24694112	24676883	-1	OUTSIDE	-74	-	-	-	-	-	-	-	NM_131756	-74
23205	chr21	28298369	28298539	170	15	7.32	cxx5	-	-	-	-	-	-	ppp3ca	NM_001198550	28352866	28470211	1	OUTSIDE	-54424	NM_001198550	-54424
23210	chr21	29159490	29159916	426	16	13.66	nhp2	NM_212597	29152770	29145845	-1	OUTSIDE	-7049	zgc:153096	NM_001077287	29211968	29162743	-1	OUTSIDE	52149	NM_212597	-7049
23226	chr21	31447761	31448051	290	15	10.79	-	-	-	-	-	-	-	-	-	-	-	-	-	-	-	-
23272	chr22	879514	879753	239	15	5.12	cept1	NM_001109717	861915	849790	-1	OUTSIDE	-17702	cacna1sa	NM_001146150	948674	892806	-1	OUTSIDE	69057	NM_001109717	-17702
23295	chr22	11250432	11250582	150	17	5.81	atp6ap2	NM_213023	11246898	11233637	-1	OUTSIDE	-3626	bcor	NM_205626	11254303	11310388	1	OUTSIDE	-3779	NM_213023	-3626
23296	chr22	11254008	11254241	233	20	8.54	atp6ap2	NM_213023	11246898	11233637	-1	OUTSIDE	-7227	bcor	NM_205626	11254303	11310388	1	OUTSIDE	-178	NM_205626	-178
23315	chr22	17173432	17173634	202	20	9.11	-	-	-	-	-	-	-	nfia	NM_001079962	17219447	17061446	-1	INTRON	45933	NM_001079962	45933
23321	chr22	19162740	19162985	245	15	5.12	bsg	NM_198142	19153514	19169789	1	EXON	9334	-	-	-	-	-	-	-	NM_198142	9334
23323	chr22	19980176	19980360	184	16	6.43	zgc:66326	NM_199573	19958638	19964750	1	OUTSIDE	21640	-	-	-	-	-	-	-	NM_199573	21640
23384	chr22	40193332	40193496	164	17	7.26	-	-	-	-	-	-	-	-	-	-	-	-	-	-	-	-
23391	chr22	41888302	41888541	239	15	12.97	kal1b	NM_131379	41869295	41959133	1	INTRON	19108	senp5	NM_001080197	41960245	41974633	1	OUTSIDE	-71842	NM_131379	19108
23433	chr23	9400943	9401194	251	21	20.49	acss2	NM_001002641	9374972	9395333	1	OUTSIDE	26083	-	-	-	-	-	-	-	NM_001002641	26083
23474	chr23	21610668	21610920	252	15	8.54	-	-	-	-	-	-	-	-	-	-	-	-	-	-	-	-
23481	chr23	23221875	23222045	170	15	7.88	-	-	-	-	-	-	-	-	-	-	-	-	-	-	-	-
23570	chr23	44451765	44452115	350	15	7.68	dlg4	NM_001080623	44399521	44372994	-1	OUTSIDE	-52373	ephb4b	NM_131417	44476466	44527722	1	OUTSIDE	-24572	NM_131417	-24572
23598	chr24	4351535	4351698	163	16	5.46	-	-	-	-	-	-	-	-	-	-	-	-	-	-	-	-
23600	chr24	4565046	4565319	273	33	6.76	fzd8a	NM_130918	4527958	4525354	-1	OUTSIDE	-37225	-	-	-	-	-	-	-	NM_130918	-37225
23660	chr24	21707146	21707382	236	15	7.68	zgc:92218	NM_001009986	21700608	21728624	1	EXON	6675	zdhhc23	NM_001003757	21740059	21731293	-1	OUTSIDE	32776	NM_001009986	6675
23711	chr24	39536821	39536994	173	16	5.46	metrn	NM_001009983	39459007	39444632	-1	OUTSIDE	-77852	si:ch211-234p6.13	NM_001025297	39586394	39585034	-1	OUTSIDE	49535	NM_001025297	49535
23743	chr25	654252	654431	179	24	9.11	-	-	-	-	-	-	-	zgc:162740	NM_001098393	654474	829991	1	OUTSIDE	-137	NM_001098393	-137
23859	chr25	32594382	32594622	240	23	11.78	-	-	-	-	-	-	-	lamb4	NM_173276	32676545	32611176	-1	OUTSIDE	82024	NM_173276	82024
23942	chr3	15761881	15762119	238	29	7.43	arl5c	NM_200846	15761876	15754357	-1	OUTSIDE	-135	cacnb1	NM_001002652	15847634	15781459	-1	OUTSIDE	85623	NM_200846	-135
23945	chr3	16472008	16472284	276	25	8.54	zgc:153952	NM_001077729	16461966	16492890	1	INTRON	10172	atp6v0a1a	NM_212672	16542258	16593105	1	OUTSIDE	-70120	NM_001077729	10172
24152	chr4	11155553	11155709	156	15	7.68	si:dkey-222f8.3	NM_001044967	11104869	11098397	-1	OUTSIDE	-50746	braf	NM_205744	11166560	11139564	-1	EXON	10945	NM_205744	10945
24166	chr4	14035531	14035794	263	35	17.93	tspan33	NM_001002617	14022859	14034032	1	OUTSIDE	12795	smo	NM_131027	14036888	14042253	1	OUTSIDE	-1234	NM_131027	-1234
24173	chr4	16124009	16124272	263	16	5.46	sox5	NM_001033585	16124080	16053297	-1	OUTSIDE	-54	-	-	-	-	-	-	-	NM_001033585	-54
24190	chr4	19396430	19396638	208	21	6.83	-	-	-	-	-	-	-	napepld	NM_001080613	19421198	19416089	-1	OUTSIDE	24679	NM_001080613	24679
24218	chr4	43545319	43545522	203	19	6.49	-	-	-	-	-	-	-	-	-	-	-	-	-	-	-	-
24290	chr5	14482213	14482392	179	25	11.38	-	-	-	-	-	-	-	mir130c-2	NR_030079	14491174	14491254	1	OUTSIDE	-8866	NR_030079	-8866
24326	chr5	25355100	25355322	222	16	8.2	si:dkey-110k5.6	NM_001127515	25344157	25310768	-1	OUTSIDE	-11040	rnf128a	NM_212615	25365809	25346366	-1	INTRON	10612	NM_212615	10612
24376	chr5	40544587	40544811	224	18	6.15	fras1	NM_001130840	40486956	40687225	1	EXON	57752	-	-	-	-	-	-	-	NM_001130840	57752
24387	chr5	42983076	42983256	180	19	6.49	arid3a	NM_001100039	42941595	43065367	1	INTRON	41585	-	-	-	-	-	-	-	NM_001100039	41585
24531	chr6	1808817	1809021	204	19	9.73	dlgap2	-	-	-	-	-	-	quo	NM_001004109	1865205	1928600	1	OUTSIDE	-56311	NM_001004109	-56311
24617	chr6	23536220	23536427	207	18	11.18	-	-	-	-	-	-	-	-	-	-	-	-	-	-	-	-
24627	chr6	27001653	27001904	251	16	5.46	scly	NM_001110383	26983944	26997217	1	OUTSIDE	17829	-	-	-	-	-	-	-	NM_001110383	17829
24726	chr6	52627258	52627456	198	17	6.83	-	-	-	-	-	-	-	sdc4	NM_001048149	52628167	52616996	-1	INTRON	806	NM_001048149	806
24767	chr7	65166	65505	339	20	6.83	-	-	-	-	-	-	-	-	-	-	-	-	-	-	-	-
24827	chr7	21176771	21176973	202	15	7.32	bcl6b	NM_001111237	21123965	21112103	-1	OUTSIDE	-52896	zgc:153917	NM_001080579	21260928	21216453	-1	OUTSIDE	84067	NM_001111237	-52896
24859	chr7	28378116	28378559	443	216	55.33	-	-	-	-	-	-	-	sox6	NM_001123009	28416416	28575259	1	OUTSIDE	-38062	NM_001123009	-38062
24892	chr7	37865507	37865701	194	18	5.59	aktip	NM_200105	37794762	37810595	1	OUTSIDE	70856	-	-	-	-	-	-	-	NM_200105	70856
25003	chr7	70190772	70191000	228	15	5.12	-	-	-	-	-	-	-	-	-	-	-	-	-	-	-	-
25018	chr7	75389964	75390218	254	22	5.64	lrp4	-	-	-	-	-	-	psmd9	NM_001002436	75462928	75470794	1	OUTSIDE	-72839	NM_001002436	-72839
25112	chr8	17078531	17078817	286	33	9.39	zgc:114095	NM_001128408	16983853	16944122	-1	OUTSIDE	-94821	calrl2	NM_199713	17111891	17101739	-1	OUTSIDE	33217	NM_199713	33217
25116	chr8	18035815	18036026	211	26	8.88	skia	NM_130935	18035846	17915329	-1	OUTSIDE	-48	-	-	-	-	-	-	-	NM_130935	-48
25169	chr8	30810375	30810632	257	28	14.34	ptch1	-	-	-	-	-	-	-	-	-	-	-	-	-	-	-
25170	chr8	30821579	30821836	257	41	14	ptch1	-	-	-	-	-	-	-	-	-	-	-	-	-	-	-
25171	chr8	30863723	30863913	190	19	9.73	ptch1	-	-	-	-	-	-	-	-	-	-	-	-	-	-	-
25250	chr8	53618871	53619042	171	17	7.74	zgc:109953	NM_001034176	53618857	53586445	-1	OUTSIDE	-123	si:ch211-198o12.4	NM_001044335	53627541	53619729	-1	OUTSIDE	8561	NM_001034176	-123
25325	chr9	13648189	13648354	165	15	5.12	fzd7a	NM_131139	13631269	13628540	-1	OUTSIDE	-16993	-	-	-	-	-	-	-	NM_131139	-16993
25329	chr9	14462825	14462993	168	20	6.83	zgc:136850	NM_001040366	14385080	14366562	-1	OUTSIDE	-77880	-	-	-	-	-	-	-	NM_001040366	-77880
25385	chr9	33800593	33800804	211	24	6.15	olig2	NM_178100	33786823	33784743	-1	OUTSIDE	-13860	zgc:112056	NM_001017662	33838261	33831125	-1	OUTSIDE	37578	NM_178100	-13860

## Sheet: 15s_overlap_5s
PeakID	Chromosome	Peak Start zv9	Peak End zv9	Peak Length	Score	Enrichment	Up: Gene Name Next Gene	Up: Refseq Next Gene	Up: TSS	Up: TES	Up: Strand	Up: Overlap	Up: Distance Peak2Next Gene	Down: Gene Name Next Gene	Down: Refseq Next Gene	Down: TSS	Down: TES	Down: Strand	Down: Overlap	Down: Distance Peak2Next Gene	Next Gene	Distance Next Gene
20571	chr1	30685343	30685584	241	52	32.29	gli1	NM_178296	30667486	30744301	1	INTRON	17958	-	-	-	-	-	-	-	NM_178296	17958
20572	chr1	30729368	30729651	283	34	17.42	gli1	NM_178296	30667486	30744301	1	INTRON	62025	-	-	-	-	-	-	-	NM_178296	62025
20784	chr10	29878839	29879010	171	16	7.29	-	-	-	-	-	-	-	picalm	NM_200927	29879176	29966096	1	OUTSIDE	-255	NM_200927	-255
21270	chr13	22259737	22260019	282	28	5.74	camk2g	-	-	-	-	-	-	-	-	-	-	-	-	-	-	-
21644	chr15	9053159	9053471	312	39	26.64	zgc:101015	NM_001004002	8991664	8949071	-1	OUTSIDE	-61659	rhoub	NM_001017784	9137473	9127422	-1	OUTSIDE	84150	NM_001004002	-61659
22246	chr18	82466	82674	208	17	5.05	zgc:92612	NM_001012372	16527	15640	-1	OUTSIDE	-66036	trpm7	NM_001030061	114480	151693	1	OUTSIDE	-31917	NM_001030061	-31917
22414	chr18	42530332	42530512	180	17	6.83	cdon	NM_001081628	42530202	42454187	-1	OUTSIDE	-246	-	-	-	-	-	-	-	NM_001081628	-246
22578	chr19	30796365	30796552	187	18	8.48	arid1a	-	-	-	-	-	-	-	-	-	-	-	-	-	-	-
22579	chr19	30796749	30796971	222	15	7.48	arid1a	-	-	-	-	-	-	-	-	-	-	-	-	-	-	-
22667	chr2	986883	987156	273	50	12.81	foxq1l	NM_001083815	897768	895047	-1	OUTSIDE	-89266	irf4a	NM_001122710	1063571	1038215	-1	OUTSIDE	76537	NM_001122710	76537
22787	chr2	33711445	33711739	294	87	44.57	ptch2	NM_130988	33711139	33688108	-1	OUTSIDE	-469	eif2b3	NM_201074	33789893	33726830	-1	OUTSIDE	78285	NM_130988	-469
22791	chr2	33774478	33774779	301	58	19.81	ptch2	NM_130988	33711139	33688108	-1	OUTSIDE	-63491	eif2b3	NM_201074	33789893	33726830	-1	INTRON	15263	NM_201074	15263
22792	chr2	33797636	33797960	324	20	5.12	eif2b3	NM_201074	33789893	33726830	-1	OUTSIDE	-7945	klhl20	NM_213001	33829992	33844752	1	OUTSIDE	-32154	NM_201074	-7945
23296	chr22	11254008	11254241	233	20	8.54	atp6ap2	NM_213023	11246898	11233637	-1	OUTSIDE	-7227	bcor	NM_205626	11254303	11310388	1	OUTSIDE	-178	NM_205626	-178
23743	chr25	654252	654431	179	24	9.11	-	-	-	-	-	-	-	zgc:162740	NM_001098393	654474	829991	1	OUTSIDE	-137	NM_001098393	-137
23942	chr3	15761881	15762119	238	29	7.43	arl5c	NM_200846	15761876	15754357	-1	OUTSIDE	-135	cacnb1	NM_001002652	15847634	15781459	-1	OUTSIDE	85623	NM_200846	-135
24166	chr4	14035531	14035794	263	35	17.93	tspan33	NM_001002617	14022859	14034032	1	OUTSIDE	12795	smo	NM_131027	14036888	14042253	1	OUTSIDE	-1234	NM_131027	-1234
24617	chr6	23536220	23536427	207	18	11.18	-	-	-	-	-	-	-	-	-	-	-	-	-	-	-	-
25112	chr8	17078531	17078817	286	33	9.39	zgc:114095	NM_001128408	16983853	16944122	-1	OUTSIDE	-94821	calrl2	NM_199713	17111891	17101739	-1	OUTSIDE	33217	NM_199713	33217
25116	chr8	18035815	18036026	211	26	8.88	skia	NM_130935	18035846	17915329	-1	OUTSIDE	-48	-	-	-	-	-	-	-	NM_130935	-48
25170	chr8	30821579	30821836	257	41	14	ptch1	-	-	-	-	-	-	-	-	-	-	-	-	-	-	-
25171	chr8	30863723	30863913	190	19	9.73	ptch1	-	-	-	-	-	-	-	-	-	-	-	-	-	-	-
25250	chr8	53618871	53619042	171	17	7.74	zgc:109953	NM_001034176	53618857	53586445	-1	OUTSIDE	-123	si:ch211-198o12.4	NM_001044335	53627541	53619729	-1	OUTSIDE	8561	NM_001034176	-123
